# Supplementary material for: Analysis of Parents’ Attitudes and Knowledge toward Immunization and How These Factors Influence Their Decisions to Vaccinate Their Children against Human Papilloma Virus (HPV)
Source: Medicina (Kaunas). 2023 Sep 30;59(10):1755. doi: 10.3390/medicina59101755 (PMC10608555; doi:10.3390/medicina59101755)
Supplement: Supplementary file 1 [file medicina-59-01755-s001.zip]

Archive with 1 entries (1 files):
- medicina-2593654-Supplementary Materials.pdf
